# Supplementary material for: Investigation of a Novel Multicomponent Mycotoxin Detoxifying Agent in Amelioration of Mycotoxicosis Induced by Aflatoxin-B1 and Ochratoxin A in Broiler Chicks
Source: Toxins (Basel). 2021 May 21;13(6):367. doi: 10.3390/toxins13060367 (PMC8224362; doi:10.3390/toxins13060367)
Supplement: Supplementary file 1 [file toxins-13-00367-s001.zip]

Archive with 1 entries (1 files):
- toxins-supplementary conversion.pdf
